# Supplementary material for: Colostrum Quality in Different Goat Breeds Reared in Northern Italy
Source: Animals (Basel). 2023 Oct 9;13(19):3146. doi: 10.3390/ani13193146 (PMC10571944; doi:10.3390/ani13193146)
Supplement: Supplementary file 1 [file animals-13-03146-s001.zip]

Archive with 1 entries (1 files):
- animals-2624100-supplementary.pdf
